# Supplementary material for: Heat shock factor 1 directly regulates transsulfuration pathway to promote prostate cancer proliferation and survival
Source: Commun Biol. 2024 Jan 3;7:9. doi: 10.1038/s42003-023-05727-9 (PMC10764307; doi:10.1038/s42003-023-05727-9)
Supplement: Supplementary file 4 — Supplementary Data [file 42003_2023_5727_MOESM4_ESM.xlsx]

## Sheet: 1a TCGA HSF1 Expression
Benign	Primary
14.9787	16.6905
12.5167	15.8939
14.7807	24.1002
17.6236	23.0802
14.5821	32.4848
15.9898	27.3598
11.1567	21.889
14.2905	15.3039
12.4606	17.8047
13.0664	16.4958
14.0649	14.3455
12.4514	13.272
16.5106	13.7107
16.1825	20.443
15.0714	18.3478
13.222	15.3165
11.2505	13.5538
16.0584	14.8701
12.4047	14.7332
14.2969	12.6146
14.6441	14.1511
12.4358	18.3961
15.219	29.0187
12.1901	13.8959
14.9074	18.546
12.3723	32.6849
20.353	22.0776
21.1623	16.2024
12.7874	11.4308
20.7089	14.5239
18.8567	14.1843
15.9086	12.6837
13.3191	6.79367
19.4214	15.3922
17.1122	15.8205
16.5902	18.9995
20.6109	12.0032
23.9974	17.3628
14.6728	12.1
14.8094	14.4553
12.4751	13.0089
12.7372	16.1118
14.0063	16.0294
17.7609	13.6755
14.0634	14.1625
21.2307	13.1477
16.2976	11.6929
11.5863	12.3964
10.7725	15.3568
15.8376	17.2337
14.6869	15.8458
17.4173	15.7449
	15.7194
	10.8369
	13.0464
	17.7764
	11.4115
	18.1491
	13.9259
	22.9695
	11.2992
	10.897
	9.41184
	10.2414
	9.4583
	11.5343
	13.7083
	20.8926
	10.8358
	13.3709
	26.5833
	13.7849
	13.6838
	16.5637
	14.4051
	18.3415
	10.6352
	18.9754
	23.0851
	16.7947
	18.974
	20.0878
	18.8453
	17.7826
	14.4207
	22.159
	17.6822
	22.2831
	15.1498
	22.2227
	14.5292
	12.6081
	17.1101
	20.5391
	14.7659
	23.6648
	11.627
	15.4945
	13.4176
	22.745
	14.4075
	13.6134
	15.02
	14.5497
	14.1236
	9.62101
	28.0051
	11.1738
	14.91
	14.2927
	18.2282
	20.1872
	19.2759
	30.7623
	24.4149
	16.7469
	17.9629
	15.0329
	22.9181
	13.3712
	22.2414
	14.8457
	15.7433
	16.7216
	17.7481
	17.5264
	19.2076
	16.9886
	20.4089
	15.1564
	16.961
	20.2349
	10.1504
	17.2642
	16.692
	14.5427
	15.1768
	14.6999
	20.6112
	16.0153
	18.0667
	16.5726
	42.6099
	12.6158
	20.544
	21.7335
	20.681
	20.6434
	19.4036
	17.8469
	17.666
	22.9552
	22.0993
	16.9841
	17.0415
	23.0248
	19.0205
	17.1632
	18.6549
	16.9435
	17.5749
	23.3364
	14.6037
	14.0972
	15.0712
	20.661
	14.7256
	16.9504
	17.3805
	16.5682
	16.2027
	27.4471
	25.9963
	15.3526
	23.5682
	13.7914
	17.3425
	20.8663
	19.7607
	17.5783
	17.2368
	17.1974
	19.0954
	15.5085
	25.2345
	13.9165
	15.6591
	18.7178
	13.7495
	36.0417
	28.5797
	15.8759
	19.0925
	22.8742
	13.9516
	22.5037
	21.606
	13.3964
	20.1935
	16.3463
	15.1644
	12.2964
	11.6175
	16.6968
	28.546
	18.9335
	16.4412
	18.2634
	14.395
	13.4192
	14.9585
	16.4692
	17.6523
	8.55492
	27.2058
	19.2501
	22.9597
	17.703
	12.4694
	19.6441
	17.6441
	18.6251
	16.5816
	16.3079
	16.1406
	17.0705
	18.164
	13.9589
	14.4453
	13.355
	13.9441
	14.6072
	3.10084
	12.9479
	14.5474
	14.1138
	14.6435
	13.7875
	30.0037
	6.67227
	24.8221
	18.4429
	27.3001
	18.3621
	20.5138
	22.7845
	20.1901
	35.2095
	20.7208
	21.0087
	23.1391
	20.7396
	20.716
	20.4706
	17.0471
	33.2883
	19.4338
	15.5885
	15.4148
	18.6804
	25.1772
	24.244
	20.1082
	30.9235
	13.9327
	14.8887
	20.8554
	20.2746
	29.7005
	22.1693
	20.6054
	22.2848
	18.9355
	20.8809
	21.3018
	18.9731
	15.2415
	19.4439
	19.0205
	15.4641
	19.5812
	15.6825
	18.444
	16.2358
	17.5407
	30.1054
	15.1398
	19.5248
	19.8858
	18.9637
	27.4897
	25.4908
	28.1064
	26.3592
	15.4089
	19.3342
	21.8871
	19.8173
	23.1601
	24.2188
	17.8048
	35.1242
	27.1937
	21.3826
	25.8788
	18.7913
	19.1889
	20.9228
	30.1124
	27.1453
	13.1808
	19.2622
	17.5184
	20.2821
	20.4291
	15.2884
	19.6022
	17.1053
	15.0762
	21.1463
	40.504
	40.1392
	13.9495
	26.5453
	20.8667
	16.0948
	18.4861
	38.6342
	23.0531
	23.5427
	21.3166
	23.5269
	34.4449
	30.7609
	17.5016
	20.4334
	18.5688
	35.7808
	25.2837
	32.72
	31.5592
	23.4227
	14.7952
	42.4918
	19.9857
	18.6239
	19.6634
	15.3564
	52.2333
	20.3924
	15.8869
	21.5351
	28.2161
	17.4419
	18.6908
	19.4489
	24.0176
	49.2479
	30.8764
	19.8875
	37.5555
	20.273
	26.7656
	21.9472
	19.9641
	17.5591
	14.7769
	15.6258
	20.5275
	11.6903
	28.8205
	16.4645
	17.0799
	13.6351
	20.0596
	16.4676
	14.2484
	18.6968
	45.9417
	16.6222
	16.9816
	36.2344
	20.8004
	20.1549
	12.6867
	14.9644
	28.3579
	12.7177
	16.3391
	15.8947
	17.4093
	19.9554
	11.2395
	24.6594
	17.8971
	18.6594
	61.423
	19.8506
	19.5574
	22.3504
	27.4086
	21.0794
	25.4538
	16.1264
	15.8878
	19.4915
	18.4809
	19.9758
	17.1483
	22.2916
	31.696
	15.6637
	19.9661
	19.7457
	21.0141
	17.7892
	17.901
	15.7599
	36.2859
	13.9473
	22.6647
	22.7736
	18.2706
	26.198
	10.0294
	16.1687
	23.7142
	20.698
	16.6632
	22.37
	19.8426
	20.7287
	19.7166
	14.7809
	27.5517
	22.4481
	20.3685
	23.1276
	9.55821
	15.7036
	21.24
	16.8806
	18.3498
	25.5525
	16.2047
	17.3089
	18.2394
	31.1772
	17.6889
	17.1654
	17.1411
	25.6243
	28.4648
	23.0824
	37.8611
	15.7844
	12.2101
	23.1884
	17.1148
	16.4802
	19.6021
	22.1411
	22.6167
	33.288
	20.1831
	20.5498
	18.9567
	26.6604
	27.5535
	17.6486
	41.7234
	24.1798
	15.7414
	17.6375
	19.1034
	16.5473
	16.8586
	17.4958
	15.5609
	18.7736
	23.1699
	16.8689
	17.9575
	16.601
	15.941
	23.6077
	35.5839
	23.592
	18.5179
	19.1004
	28.7463
	22.3661
	21.2387
	16.0665
	17.9634
	17.9672
	13.8032
	34.1736

## Sheet: 1b Grasso 2012 HSF1 Expression
Primary	mCRPC
-0.61148	0.934642
-0.35157	1.71801
-0.41155	2.37404
-0.51389	0.938314
-1.57244	0.072149
-0.72382	-0.43935
-1.25946	0.398311
-1.33406	0.292919
-0.71957	0.427536
-0.59438	0.839551
-0.86479	1.14199
-0.56425	0.445799
-0.79241	0.109577
-0.63045	0.941498
0.612987	0.941038
-0.48844	0.532577
-0.23533	1.0299
-0.34568	0.249885
0.100817	0.094539
-0.22076	0.458403
-0.47042	1.10177
-0.60269	-0.01304
-0.57365	0.155439
-0.51793	0.838748
-0.14813	0.774226
-0.52877	1.77293
-0.13944	-0.22285
-0.42616
-0.23679
-0.46887
-0.48355
-0.09943
-0.2216
-0.53949
-0.30228
-0.57647
-0.56289
-0.92793
0.750075
-0.11435
-0.50833
-0.94063
-0.49265
-0.74104
-0.57924
-0.67504
-0.57208
0.069835
-0.28108

## Sheet: 1c Quigley 2018 HSF1 Expression
mCRPC	SCNC
45.72	61.14
113.27	29.87
61.8	113.41
45.42	104.78
33.16	43.98
14.56	78.61
75.96	59.24
81.78	40.66
38.56	37.95
104.36	34.2
10.06
83.88
131.41
24.61
38.86
3.63
27.02
63.04
20.84
38.26
56.99
46.24
30.76
43.29
29.98
35.35
88.41
51.13
44.59
37.46
57.74
61.48
46.93
84.62
70.6
165.81
72.63
35.08
81.71
51.54
51.42
53.26
57.8
57.83

## Sheet: 1e HSF1 OS in mCRPC
Years	High HSF1 (n=48)	Low HSF1 (n=48)
1.02466	1
5.02192	1
0.780822	1
2.6137	1
6.83288	1
0.731507	1
2.96438	1
4.67671	1
1.56712	1
3.60274	0
4.1726	1
1.58904	1
2.48767	1
1.30959	0
0.832877	1
6.12603	0
0.69589	1
1.10137	1
0.939726	0
0.646575	1
3.40822	1
3.04932	1
1.28493	1
5.55616	0
1.61644	0
3.44932	1
1.26301	1
2.60274	0
2.82466	1
0.969863	1
0.583562	1
3.52603	1
6.87123	1
3.50137	1
1.35068	1
1.76712	0
4.42192	0
1.30411	0
3.85205	1
1.11233	0
1.69589	1
0.731507	1
1.8274	1
4.76986	1
3.37534	0
1.34521	0
1.48767	0
2.96164	1
3.35068		0
1.9589		0
2.35616		1
8.92329		1
4.10685		1
3.50959		1
2.57808		1
1.06027		1
1.91781		1
0.939726		1
3.47123		1
5.56712		1
2.30411		0
3.03014		0
2.92603		0
4.9863		1
1.96712		1
1.24658		1
6.12329		0
1.32055		1
2.85753		0
0.991781		1
2.21096		1
4.92877		1
7.10411		1
6.4411		1
0.728767		0
2.56164		1
4.12877		1
3.67671		1
5.82192		0
2.11233		1
2.68219		1
4.09863		1
1.36438		1
4.60274		0
5.21644		0
7.16164		1
1.40274		1
8.34247		0
7.31507		1
0.594521		0
3.42192		0
5.73151		0
2.49315		1
2.86849		1
1.64384		1
2.00822		1

## Sheet: 1g HSF1 Nuclear staining
B	P	CRPC	SCNC
100	240
80	270
60	180	90	285
40	210	90	270
10		270	120
30
30	180	180
	180
45	180		270
	240		240
	270		270
30	270	300	270
		270	270
			270
		240	90
			270
		150	180
		240
		270
		270	240
		210
		240
		210
		270
		5
		270	285
		270
			120
		5
		20
			285
			210
			140

## Sheet: 2a SISU-102 Heat Map Metabo Z
	DMSO2 / Final Con	DMSO3 / Final Con	DMSO4 / Final Con	DTH1 / Final Con	DTH2 / Final Con	DTH4 / Final Con
α-D-glucose	0.054088	0.373504	0.411225	0.58908	0.191826	0.321442
G6P/F6P	-0.14133	0.802919	0.177224	-1.00119	-1.25843	-1.02261
Fru-1,6-P2	-0.80543	0.359934	1.28431	-0.96717	-1.69591	0.147341
DHAP	-0.09218	0.276959	0.654034	-0.36448	-0.60612	-0.21441
2,3-BPG	-0.29393	0.613494	0.519254	-0.12616	-0.43607	-0.01185
Lactate	0.076978	0.576098	0.185741	0.399109	-0.05849	-0.1443
Pyruvate	-0.44092	1.19294	0.0868	-0.59886	-0.67916	0.129697
O-Phospho-L-serine	0.392651	0.396227	0.049938	2.53911	2.91911	1.13876
Homocysteine	-0.27358	0.738131	0.374264	-0.45858	-0.92841	-0.77579
Cystathionine	-0.16354	0.141603	0.860755	-0.98706	-1.66237	-1.18237
α-Ketoglutarate	0.075879	0.266669	0.496269	-0.60827	-0.32711	-0.05549
Serine	0.151684	0.38419	0.302943	2.12918	-0.31618	0.057387
Glutamate	-0.00863	0.582689	0.264753	1.03754	0.78452	0.588378
Glutamine	0.562809	0.700197	-0.42419	1.57373	1.88661	1.3536
Asparagine	0.121801	0.376242	0.340774	0.538677	-0.09959	0.053227
Proline	0.140962	0.27886	0.418995	0.647399	-0.34525	-0.27104
Alanine	0.123087	0.283835	0.431894	1.0638	-0.32477	0.065805
Aspartate	0.145348	0.659898	0.03357	0.387023	0.158198	0.011425
Arginine	0.124576	0.04327	0.670971	0.671055	-1.93573	-1.00134
Tyrosine	0.06961	0.645561	0.123646	0.763334	0.251824	0.382598
Acetyl-CoA	-0.9985	1.02794	0.809377	-0.62934	-1.46576	-0.35123
Citrate/isocitrate	-0.13385	0.624202	0.348464	-1.13773	-1.21495	-0.43301
Succinate	0.192348	0.620736	0.025733	0.123705	-0.536	-0.29468
Fumarate	0.066197	0.420132	0.352488	-0.72521	-1.01914	-0.66144
Malate	0.100219	0.434008	0.30459	-0.81445	-1.15417	-0.81764
ATP	-0.97338	0.354848	1.45734	-0.37701	-1.08639	0.340978
AMP	-0.32834	0.438267	0.728885	0.710549	0.263168	0.757627
UMP	-0.2978	0.57017	0.566449	-0.37782	-0.8815	-0.37396
UTP	-1.22714	0.044981	2.02097	-1.58818	-2.02914	-1.19312
CTP	-1.35539	0.48634	1.70787	3.33065	-1.13959	-1.7177
CDP	-1.27258	0.299632	1.81177	-1.03784	-1.41312	-0.19335
CMP	-0.36935	0.130153	1.07801	0.666664	0.008824	1.46461
GTP	-1.5213	0.496007	1.86411	-1.32047	-1.85181	-0.17771
GDP	-1.43285	0.633914	1.63776	-1.18533	-1.60378	-0.14782
GMP	-1.1144	0.301774	1.65145	-0.41087	-1.44894	-0.77811

## Sheet: 2b C42Enrichment Ratio Metabo
Glutamate	Methionine	Glycolysis	Glycine and Serine	Fatty Acid Biosynthesis	Acetyl Transfer Groups	Nucleotide Sugars	Pentose Phosphate	Phospholipid	Electron Transport Chain	Phenylalanine and Tyrosine	Triacylglycerol Biosynthesis	Phenylacetate	Aspartate	Plasmalogen	Prymidine	Urea Cycle	Warburg Effect	Phosohatidylcholine	Tricarboxylic Acid Cycle	Homocysteine Degradation
1.648	1.875	2.155	2.283	2.308	2.451	2.695	2.778	2.778	2.837	2.885	2.994	2.994	3.077	3.109	3.196	3.704	3.721	3.846	4.202	8.982

## Sheet: 2c O-Phospho-L-Serine SISU-102
DMSO	SISU-102
2.47985e+06	4.29813e+06
2.48288e+06	4.62003e+06
2.18954e+06	3.11189e+06

## Sheet: 2c Homocysteine SISU-102
DMSO	SISU-102
44820.1	41153.1
64873.4	31840.5
57661.1	34865.6

## Sheet: 2c Cystathionine SISU-102
DMSO	SISU-102
734801	479611
829359	270347
1.05221e+06	419087

[truncated: 89 more sheets: 3a CBS TCGA, 3b CBS Grasso 2012, 3c CBS Quigley 2018, 3f C4-2 CBS KD GC, 3g C4-2 CBS KD GC AUC, 3i C4-2 CBS KD mRNA, 3h RWPE1 CH004, 3h BPH-1 CH004, 3j C4-2 CH004, 3j PC3 CH004, 4a C4-2 SISU-102 and CH004, 4b PC3 SISU-102 and CH004, 4c Homocystathionine S&C, 4c Cystathionine S&C, 4c Pyruvate S&C, 5a C4-2 CH004 Cytotox, 5b PC3 CH004 Cytotox, 5c C4-2 shHSF1 shCBS Cytotox, 6b C4-2 shHSF1 HSF1 mRNA, 6c C4-2 shHSF1 CBS mRNA …]
